# Supplementary material for: C-Reactive Protein as a Screening Test for Tuberculosis in People Living with HIV in Southern India: A Cross-Sectional, Observational Study
Source: J Clin Med. 2022 Jun 21;11(13):3566. doi: 10.3390/jcm11133566 (PMC9267531; doi:10.3390/jcm11133566)
Supplement: Supplementary file 1 [file jcm-11-03566-s001.zip]

Archive with 1 entries (1 files):
- jcm-1752561-supplementary/Aish_thesis_coded copy.xls
