# Supplementary material for: C-Reactive Protein as a Screening Test for Tuberculosis in People Living with HIV in Southern India: A Cross-Sectional, Observational Study
Source: J Clin Med. 2022 Jun 21;11(13):3566. doi: 10.3390/jcm11133566 (PMC9267531; doi:10.3390/jcm11133566)
Supplement: Supplementary file 1 [file jcm-11-03566-s001.zip › jcm-1752561-supplementary/Aish_thesis_coded copy.xls]

## Sheet: Sheet1
sl no	age	sex	who_sym	cd4_cnt	viral_ld	art_reg	crp_value	crp_positive	tb_positive	type_tb
1	21	2	1	329	1	1	18.62	1	1	4
2	37	2	1	385	1	1	5.38	2	1	2
3	30	2	1	285		1	0.5	2	2
4	51	1	1	305		1	8.19	2	2
5	45	2	1	445		1	0.5	2	2
6	60	2	1	250		1	0.5	2	1	2
7	52	1	1	235	1	1	29.97	1	1	1
8	40	2	1	308		1	0.5	2	2
9	32	2	1	231		1	0.5	2	2
10	38	1	1	365		2	16.97	1	1	1
11	56	1	1	405		1	8.71	2	1	1
12	42	2	1	266		1	3	2	2
13	44	1	1	309	1	2	11.17	1	1	1
14	53	1	1	280		1	2.84	2	2
15	46	2	1	328		1	46.23	1	1	2
16	45	2	1	211		1	5.46	2	2
17	38	2	1	344		1	17.96	1	1	1
18	58	2	1	279		2	0.5	2	2
19	34	1	1	234		1	12.86	1	2
20	46	1	1	544		1	1.51	2	2
21	66	1	1	196		3	25.4	1	1	3
22	49	1	1	257		1	18.77	1	1	1
23	32	2	1	241	1	1	2.15	2	2
24	38	2	1	311		1	0.5	2	2
25	28	1	1	289		1	0.6	2	2
26	54	1	1	304		1	18.73	1	1	1
27	48	2	1	289		1	20	1	1	1
28	60	2	1	366		1	20.16	1	1	1
29	58	2	1	468	1	1	4	2	2
30	46	1	1	224		1	3	2	2
31	36	2	1	267		1	14	1	2
32	57	1	1	326	1	1	10	1	1	3
33	45	1	1	279		2	0.5	2	2
34	58	1	1	450	1	1	6	2	1	1
35	42	1	1	360		1	12.03	1	2
36	50	2	1	268		1	11.5	1	1	1
37	49	1	1	324		1	3	2	1	2
38	35	2	1	248	1	1	8.9	2	1	1
39	46	1	1	280		1	0.5	2	2
40	68	2	1	298		1	0.5	2	2
41	38	1	1	231		1	4	2	1	4
42	45	1	1	220		1	7	2	1	1
43	32	2	1	336		1	6	2	2
44	46	2	1	286	1	1	9	2	2
45	44	2	1	340		1	1	2	2
46	50	2	1	295		1	11.5	1	1	1
47	47	2	1	479	1	1	0.5	2	2
48	38	2	1	237		1	16.5	1	1	3
49	40	2	1	274		1	0.5	2	2
50	49	1	1	304		1	14.5	1	1	1
51	50	2	1	248		2	2.5	2	2
52	49	2	1	345		1	3.5	2	1
53	54	2	1	215		3	3	2	1	2
54	56	1	1	260		1	3.2	2	2
55	48	2	1	278		1	2.5	2	1	4
56	58	2	1	198		1	11.3	1	2
57	46	1	1	279		1	3.8	2	1	3
58	50	1	1	230		1	19.2	1	2
59	37	2	1	289		1	12.9	1	1	1
60	42	2	1	246		1	12.3	1	2
61	38	1	1	258		1	3.8	2	2
62	46	1	1	236		1	13.8	1	1	1
63	28	2	1	273		1	17.6	1	2
64	40	2	1	214		1	0.5	2	1	1
65	38	2	1	297		1	17.2	1	1	1
66	48	1	1	312		1	12.3	1	1	1
67	39	1	1	250		1	4.5	2	2
68	56	1	1	267		1	0.5	2	2
69	65	1	1	289		1	10.5	1	1	1
70	43	2	1	394		1	0.5	2	1	1
71	48	1	1	450	1	1	0.5	2	2
72	48	2	1	375		1	3.5	2	2
73	42	1	1	255		1	19.8	1	1	1
74	40	1	1	231		1	1.2	2	1	2
75	33	1	1	218		1	0.5	2	2
76	47	2	1	226		1	13.2	1	1	3
77	46	2	1	259		1	2.1	2	1	1
78	32	1	1	187		1	1.8	2	2
79	40	1	1	590		1	1.7	2	2
80	39	2	1	246		1	11.6	1	1	1
81	58	2	1	219		1	4.5	2	1	2
82	55	1	1	176		1	15.03	1	1	1
83	43	2	1	238		1	12.4	1	2
84	47	2	1	246		1	14.7	1	1	1
85	46	1	1	357	1	1	20.6	1	2
86	40	2	1	224		1	2.5	2	1	1
87	36	2	1	238		1	20.9	1	1	1
88	50	1	1	380		1	6.5	2	1	1
89	59	1	1	540		1	2.5	2	2
90	42	1	1	241		1	16.8	1	1	1
91	48	2	1	600	1	1	4.2	2	2
92	34	1	1	210		1	13.5	1	2
93	66	1	1	346		1	7.5	2	1	2
94	60	1	1	248		1	22.5	1	1	1
95	45	1	1	312		1	3.5	2	2
96	42	2	1	224		1	16.3	1	1	1
97	28	2	1	298		1	4.8	2	1	3
98	37	1	1	217		1	14.2	1	2
99	40	1	1	236		1	5.7	2	1	1
100	68	2	1	465		1	2.3	2	2
101	42	1	1	352		1	12	1	1	1
102	50	1	1	265		1	16.9	1	1	1
103	48	2	1	450		1	8.2	2	2
104	38	1	1	236		1	18.5	1	1	1
105	65	1	1	310		2	20	1	1	1
106	45	2	1	500	1	1	6.9	2	2
107	48	1	1	278		1	19	1	1	1
108	44	1	1	268		1	17.6	1	1	1
109	50	2	1	311		1	21	1	1	1
110	64	1	1	286		1	12.2	1	2
111	40	1	1	210		1	14.6	1	1	1
112	56	1	1	220		1	16.8	1	1	1
113	38	2	1	186	1	1	18.2	1	1	1
114	45	1	1	234		1	16.9	1	1	1
115	42	1	1	380		1	7.5	2	1	1
116	52	2	1	296		1	13.6	1	2
117	34	1	1	350		1	15.4	1	1	1
118	53	1	1	237		1	12.9	1	1	1
119	38	1	1	278		1	24	1	1	1
120	47	1	1	325		1	19.6	1	1	1
121	36	2	1	348		1	6.2	2	2
122	59	1	1	450	1	2	5.8	2	2
123	52	1	1	378		1	8.3	2	2
124	48	2	1	296		1	4.7	2	2
125	64	1	1	390		1	14.6	1	1	3
126	56	1	1	277		1	13.2	1	2
127	41	1	1	389		3	9.6	2	1	1
128	43	1	1	289		1	3.6	2	2
129	54	2	1	360	1	2	4.8	2	2
130	51	2	1	410	1	1	3	2	2
131	46	1	1	354		1	14	1	1	1
132	60	1	1	295		1	12.1	1	2
133	34	1	1	386		4	4.9	2	1	1
134	46	2	1	238		1	9.3	2	2
135	49	1	1	294		1	5.6	2	2
136	40	2	1	305		1	15	1	1	1
137	49	1	1	396		1	12.8	1	2
138	53	1	1	375		1	8.9	2	1	1
139	42	2	1	270		1	2.1	2	2
140	58	1	1	384		1	3.7	2	2
141	39	1	1	359		4	5.6	2	2
142	43	1	1	362		1	16.8	1	1	1
143	62	2	1	289		1	13.4	1	2
144	60	1	1	219	1	2	8	2	1	4
145	43	1	1	417		1	13.8	1	1	1
146	48	1	1	390		1	7	2	2
147	37	1	1	420	1	1	6.5	2	2
148	46	2	1	285		1	8.5	2	2
149	32	1	1	550		4	4.3	2	2
150	42	2	1	374		1	9.8	2	2

## Sheet: Sheet2
Coding of the data
(Abbreviations as mentioned in the manuscript)
Code	Age	Symptom screen positive	ART regimen	Viral laod	CRP	TB Positive	Type of tuberculosis
1	Male	Yes	TLE	TND	Positive	Yes	Pulmonary
2	Female	No	ZLN		Negative	No	TB lymphadenitis
3			TL A/R				TB Pleural effusion
4			TLD				Abdominal TB
